# Supplementary material for: Decoration of Polyfluorene-Wrapped Carbon Nanotubes with Photocleavable Side-Chains
Source: Molecules. 2023 Feb 3;28(3):1471. doi: 10.3390/molecules28031471 (PMC9920975; doi:10.3390/molecules28031471)
Supplement: Supplementary file 1 [file molecules-28-01471-s001.zip]

Archive with 1 entries (1 files):
- molecules-2197898-supplementary.pdf
